# Supplementary material for: Direct structural analysis of a single acyl carrier protein domain in fatty acid synthase from the fungus Saccharomyces cerevisiae
Source: Commun Biol. 2024 Jan 12;7:92. doi: 10.1038/s42003-024-05777-7 (PMC10786820; doi:10.1038/s42003-024-05777-7)
Supplement: Supplementary file 3 — Supplementary Data 1 [file 42003_2024_5777_MOESM3_ESM.xlsx]

## Sheet: ACP1
ACP1	KS value	3.40403				ACP2	KS value	3.61786				ACP3	KS value	3.55773				ACP4	KS value	3.61786				ACP5	KS value	3.40403				ACP6	KS value	3.55773
attribute: total_value_cryosparc_P5_J163_004_volume_map_mrc						attribute: total_value_cryosparc_P5_J163_004_volume_map_mrc						attribute: total_value_cryosparc_P5_J163_004_volume_map_mrc						attribute: total_value_cryosparc_P5_J163_004_volume_map_mrc						attribute: total_value_cryosparc_P5_J163_004_volume_map_mrc						attribute: total_value_cryosparc_P5_J163_004_volume_map_mrc
recipient: residues						recipient: residues						recipient: residues						recipient: residues						recipient: residues						recipient: residues
-0.0353663	:141.A	-0.120388				-0.110616	:141.B	-0.400194	0.165231			-0.00735186	:141.D	-0.0261559	0.370921	0.256135		0.0267566	:141.F	0.0968016				-0.000233533	:141.I	-0.000794954	0.496466			0.0691132	:141.K	0.245886	0.000262706	0.000152748
-0.0787099	:142.A	-0.267931				-0.0590429	:142.B	-0.213609				-0.0985331	:142.D	-0.350554				0.0900665	:142.F	0.325848				0.103867	:142.I	0.353567				0.048511	:142.K	0.172589
-0.0615112	:143.A	-0.209386				-0.0596515	:143.B	-0.215811				-0.117904	:143.D	-0.41947				0.101104	:143.F	0.365782				0.0894665	:143.I	0.304547				0.146424	:143.K	0.520938
-0.0667115	:144.A	-0.227088				-0.134887	:144.B	-0.488002				-0.0619752	:144.D	-0.220491				0.171394	:144.F	0.620079				0.102385	:144.I	0.348522				0.139307	:144.K	0.495615
-0.0535482	:145.A	-0.18228				-0.131731	:145.B	-0.476583				-0.0665186	:145.D	-0.236655				0.0934743	:145.F	0.338177				0.141416	:145.I	0.481385				0.148301	:145.K	0.527615
-0.165033	:146.A	-0.561779				-0.0972765	:146.B	-0.351933				-0.0920872	:146.D	-0.327621				0.0261575	:146.F	0.0946342				0.0711289	:146.I	0.242125				0.0123791	:146.K	0.0440416
-0.0879624	:147.A	-0.299427				-0.0776113	:147.B	-0.280787				-0.0606783	:147.D	-0.215877				0.104408	:147.F	0.377734				0.0492369	:147.I	0.167604				0.190738	:147.K	0.678592
-0.0957312	:148.A	-0.325872				-0.116876	:148.B	-0.422842				-0.0857801	:148.D	-0.305182				0.0215245	:148.F	0.0778728				0.0307479	:148.I	0.104667				0.196477	:148.K	0.699011
-0.144047	:149.A	-0.490342				-0.100437	:149.B	-0.363368				-0.151366	:149.D	-0.53852				-0.0188045	:149.F	-0.068032				-0.0264893	:149.I	-0.0901705				0.0490861	:149.K	0.174635
-0.174564	:150.A	-0.594223				-0.146316	:150.B	-0.529351				-0.0913597	:150.D	-0.325033				0.000150677	:150.F	0.00054513				0.0803235	:150.I	0.273424				0.0902852	:150.K	0.32121
-0.163157	:151.A	-0.555392				-0.124139	:151.B	-0.449118				-0.118489	:151.D	-0.421552				0.0585346	:151.F	0.21177				0.214623	:151.I	0.730585				0.200452	:151.K	0.713154
-0.166614	:152.A	-0.567161				-0.198652	:152.B	-0.718697				-0.0748424	:152.D	-0.266269				0.17115	:152.F	0.619196				0.198515	:152.I	0.675753				0.247367	:152.K	0.880065
-0.138009	:153.A	-0.469788				-0.0670454	:153.B	-0.242561				-0.0739666	:153.D	-0.263153				0.0927921	:153.F	0.335709				0.132893	:153.I	0.452372				0.141674	:153.K	0.504039
-0.111382	:154.A	-0.379149				-0.134329	:154.B	-0.485985				-0.171351	:154.D	-0.609619				0.0832235	:154.F	0.301091				0.117549	:154.I	0.400141				0.0542998	:154.K	0.193184
-0.118117	:155.A	-0.402073				-0.106693	:155.B	-0.386002				-0.159647	:155.D	-0.567979				0.056262	:155.F	0.203548				0.0904242	:155.I	0.307807				0.0693193	:155.K	0.246619
-0.096158	:156.A	-0.327325				-0.0889122	:156.B	-0.321672				-0.0873735	:156.D	-0.310851				0.0684106	:156.F	0.2475				0.0863373	:156.I	0.293895				0.0496317	:156.K	0.176576
0.0235491	:157.A	0.0801619				0.00312804	:157.B	0.0113168				-0.139369	:157.D	-0.495837				0.294318	:157.F	1.0648				0.209482	:157.I	0.713084				0.306375	:157.K	1.09
-0.155579	:158.A	-0.529597				-0.0882118	:158.B	-0.319138				-0.112615	:158.D	-0.400654				0.134388	:158.F	0.486198				0.193267	:158.I	0.657886				0.14008	:158.K	0.498367
-0.230747	:159.A	-0.78547				-0.115464	:159.B	-0.417731				-0.126886	:159.D	-0.451424				0.0347537	:159.F	0.125734				0.00189614	:159.I	0.00645451				0.0287923	:159.K	0.102435
-0.0671659	:160.A	-0.228635				-0.0137742	:160.B	-0.0498331				-0.0705939	:160.D	-0.251154				0.134372	:160.F	0.486139				0.0735877	:160.I	0.250495				0.283844	:160.K	1.00984
-0.118329	:161.A	-0.402795				-0.113219	:161.B	-0.409611				-0.125589	:161.D	-0.44681				0.141656	:161.F	0.512491				0.0760809	:161.I	0.258982				0.0646146	:161.K	0.229881
-0.112239	:162.A	-0.382066				-0.0304981	:162.B	-0.110338				-0.127297	:162.D	-0.452887				0.108115	:162.F	0.391146				0.0399109	:162.I	0.135858				0.0806329	:162.K	0.28687
-0.189153	:163.A	-0.643883				-0.152755	:163.B	-0.552645				-0.147751	:163.D	-0.525659				0.0143001	:163.F	0.0517356				0.161319	:163.I	0.549135				0.0562792	:163.K	0.200226
-0.129983	:164.A	-0.442466				-0.127867	:164.B	-0.462606				-0.0560147	:164.D	-0.199285				0.0293005	:164.F	0.106005				-0.0153602	:164.I	-0.0522865				0.0640443	:164.K	0.227852
-0.0860009	:165.A	-0.29275				-0.0461734	:165.B	-0.167049				-0.134191	:165.D	-0.477414				0.104735	:165.F	0.378917				0.0853632	:165.I	0.290579				0.0917808	:165.K	0.326531
-0.106726	:166.A	-0.3633				-0.0826795	:166.B	-0.299123				-0.0914736	:166.D	-0.325438				0.111816	:166.F	0.404534				0.181796	:166.I	0.618839				0.091055	:166.K	0.323949
-0.236379	:167.A	-0.804641				-0.072939	:167.B	-0.263883				-0.151626	:167.D	-0.539445				0.00979012	:167.F	0.0354193				0.0383016	:167.I	0.13038				0.106201	:167.K	0.377835
-0.177633	:168.A	-0.60467				-0.105625	:168.B	-0.382137				-0.150795	:168.D	-0.536489				0.0120038	:168.F	0.0434281				0.0417637	:168.I	0.142165				0.152541	:168.K	0.5427
-0.189157	:169.A	-0.643895				-0.0473117	:169.B	-0.171167				-0.0610502	:169.D	-0.2172				0.0188073	:169.F	0.0680422				-0.0800721	:169.I	-0.272568				0.0414838	:169.K	0.147588
-0.147192	:170.A	-0.501047				-0.11724	:170.B	-0.424159				-0.187261	:170.D	-0.666223				0.0490251	:170.F	0.177366				0.0693069	:170.I	0.235923				0.0118326	:170.K	0.042097
-0.0187215	:171.A	-0.0637285				-0.107766	:171.B	-0.389881				-0.153446	:171.D	-0.54592				0.139928	:171.F	0.50624				0.0736218	:171.I	0.250611				0.161668	:171.K	0.575172
-0.149298	:172.A	-0.508217				-0.0895673	:172.B	-0.324042				-0.0831236	:172.D	-0.295731				0.122544	:172.F	0.443346				0.0553141	:172.I	0.188291				0.0869968	:172.K	0.309511
-0.122957	:173.A	-0.41855				-0.11505	:173.B	-0.416236				-0.0126878	:173.D	-0.0451399				0.0764161	:173.F	0.276463				0.10101	:173.I	0.343842				0.156456	:173.K	0.556628
-0.235814	:174.A	-0.80272				-0.138012	:174.B	-0.499307				-0.182214	:174.D	-0.648266				-0.0256045	:174.F	-0.0926337				0.0198627	:174.I	0.0676134				-0.0352281	:174.K	-0.125332
-0.112465	:175.A	-0.382834				-0.119642	:175.B	-0.432848				-0.145924	:175.D	-0.519157				0.0560491	:175.F	0.202778				0.00486323	:175.I	0.0165546				0.0940443	:175.K	0.334584
0.0305115	:176.A	0.103862				-0.00746466	:176.B	-0.0270061				-0.0599043	:176.D	-0.213123				0.0832754	:176.F	0.301279				0.170232	:176.I	0.579477				0.23219	:176.K	0.82607
0.0643601	:177.A	0.219084				0.0255498	:177.B	0.0924355				0.00722309	:177.D	0.0256978				0.0680466	:177.F	0.246183				0.0600699	:177.I	0.20448				0.128067	:177.K	0.455628
0.0412757	:178.A	0.140504				0.0145002	:178.B	0.0524598				0.0202676	:178.D	0.0721065				0.107201	:178.F	0.38784				0.0839072	:178.I	0.285623				0.136569	:178.K	0.485875
0.230409	:179.A	0.784321				0.136979	:179.B	0.495571				0.179783	:179.D	0.63962				0.212451	:179.F	0.768618				0.340719	:179.I	1.15982				0.441192	:179.K	1.56964
-0.0234385	:180.A	-0.0797853				-0.0259565	:180.B	-0.0939069				-0.0685727	:180.D	-0.243963				0.165464	:180.F	0.598626				0.148284	:180.I	0.504763				0.242788	:180.K	0.863775
0.0491764	:181.A	0.167398				-0.00464097	:181.B	-0.0167904				0.0506253	:181.D	0.180111				0.284168	:181.F	1.02808				0.273123	:181.I	0.929719				0.216093	:181.K	0.768799
0.00904897	:182.A	0.030803				-0.091519	:182.B	-0.331103				-0.0362748	:182.D	-0.129056				0.220651	:182.F	0.798285				0.268509	:182.I	0.914012				0.226284	:182.K	0.805057
-0.156919	:183.A	-0.534156				-0.239221	:183.B	-0.865469				-0.170769	:183.D	-0.60755				0.0723038	:183.F	0.261585				0.157116	:183.I	0.534829				0.0889874	:183.K	0.316593
-0.0860882	:184.A	-0.293047				-0.146827	:184.B	-0.531199				-0.04968	:184.D	-0.176748				0.0602444	:184.F	0.217956				0.127633	:184.I	0.434468				0.199544	:184.K	0.709923
-0.0118995	:185.A	-0.0405063				-0.00831066	:185.B	-0.0300668				0.00233667	:185.D	0.00831324				0.205936	:185.F	0.745048				0.200131	:185.I	0.681254				0.213439	:185.K	0.759356
-0.139259	:186.A	-0.474042				-0.191737	:186.B	-0.693677				-0.199611	:186.D	-0.71016				-0.0172883	:186.F	-0.0625466				-0.00233991	:186.I	-0.00796512				0.0684119	:186.K	0.243391
-0.175231	:187.A	-0.596491				-0.223117	:187.B	-0.807207				-0.219549	:187.D	-0.781095				-0.0519815	:187.F	-0.188062				0.0103636	:187.I	0.035278				0.102185	:187.K	0.363546
-0.0297844	:188.A	-0.101387				-0.0722684	:188.B	-0.261457				-0.0621349	:188.D	-0.221059				0.0686571	:188.F	0.248392				0.105511	:188.I	0.359164				0.101816	:188.K	0.362235
-0.19908	:189.A	-0.677675				-0.162694	:189.B	-0.588603				-0.15518	:189.D	-0.552089				0.0370291	:189.F	0.133966				-0.00363545	:189.I	-0.0123752				-0.0245006	:189.K	-0.0871666
-0.207789	:190.A	-0.707322				-0.13661	:190.B	-0.494235				-0.224738	:190.D	-0.799558				-0.0588096	:190.F	-0.212765				0.0261327	:190.I	0.0889565				0.00981571	:190.K	0.0349216
-0.118136	:191.A	-0.402139				-0.113505	:191.B	-0.410647				-0.103214	:191.D	-0.367207				-0.0253364	:191.F	-0.0916636				-0.0270389	:191.I	-0.0920413				0.00141175	:191.K	0.00502262
-0.103475	:192.A	-0.352232				-0.130297	:192.B	-0.471397				-0.133933	:192.D	-0.476497				-0.0176488	:192.F	-0.063851				0.0694644	:192.I	0.236459				-0.0414394	:192.K	-0.14743
-0.198385	:193.A	-0.67531				-0.186059	:193.B	-0.673134				-0.141015	:193.D	-0.501694				0.0779411	:193.F	0.28198				-0.0631589	:193.I	-0.214995				0.0406344	:193.K	0.144566
-0.287648	:194.A	-0.979162				-0.270202	:194.B	-0.977552				-0.265303	:194.D	-0.943874				3.85391e-05	:194.F	0.000139429				0.12396	:194.I	0.421965				-0.0180942	:194.K	-0.0643744
-0.109801	:195.A	-0.373765				-0.0985436	:195.B	-0.356517				-0.0731518	:195.D	-0.260254				0.00662087	:195.F	0.0239534				0.0349265	:195.I	0.118891				0.0265943	:195.K	0.0946152
-0.206407	:196.A	-0.702617				-0.202548	:196.B	-0.732789				-0.318639	:196.D	-1.13363				-0.0902655	:196.F	-0.326568				-0.0916701	:196.I	-0.312048				-0.0315277	:196.K	-0.112167
-0.236684	:197.A	-0.805681				-0.181494	:197.B	-0.656619				-0.248706	:197.D	-0.884828				-0.0586988	:197.F	-0.212364				-0.0447963	:197.I	-0.152488				0.0676052	:197.K	0.240521
-0.235174	:198.A	-0.800541				-0.20626	:198.B	-0.746219				-0.229408	:198.D	-0.81617				-0.0288115	:198.F	-0.104236				-0.131056	:198.I	-0.446119				-0.0146643	:198.K	-0.0521715
-0.402705	:199.A	-1.37082				-0.269119	:199.B	-0.973635				-0.385707	:199.D	-1.37224				-0.226264	:199.F	-0.818593				-0.236689	:199.I	-0.805696				-0.239223	:199.K	-0.85109
-0.364271	:200.A	-1.23999				-0.312077	:200.B	-1.12905				-0.281716	:200.D	-1.00227				-0.165949	:200.F	-0.600379				-0.167103	:200.I	-0.568823				-0.157105	:200.K	-0.558935
-0.141949	:201.A	-0.483199				-0.163378	:201.B	-0.591079				-0.18743	:201.D	-0.666826				0.00854339	:201.F	0.0309088				0.114039	:201.I	0.388192				0.0922423	:201.K	0.328173
-0.172375	:202.A	-0.58677				-0.148251	:202.B	-0.536351				-0.129802	:202.D	-0.4618				0.046904	:202.F	0.169692				0.0962129	:202.I	0.327512				0.0308374	:202.K	0.109711
-0.219227	:203.A	-0.746256				-0.306408	:203.B	-1.10854				-0.204994	:203.D	-0.729312				-0.0613644	:203.F	-0.222008				-0.18339	:203.I	-0.624266				0.0137082	:203.K	0.0487702
-0.0535568	:204.A	-0.182309				-0.0877273	:204.B	-0.317385				-0.149882	:204.D	-0.533241				0.0630284	:204.F	0.228028				0.0794149	:204.I	0.270331				0.179805	:204.K	0.639696
-0.0726027	:205.A	-0.247142				-0.111803	:205.B	-0.404489				-0.104717	:205.D	-0.372555				0.0995304	:205.F	0.360087				0.156615	:205.I	0.533124				0.158636	:205.K	0.564383
-0.11605	:206.A	-0.395039				-0.101703	:206.B	-0.367949				-0.120416	:206.D	-0.428407				0.0940404	:206.F	0.340225				0.0836743	:206.I	0.28483				0.0919964	:206.K	0.327298
-0.231314	:207.A	-0.7874				-0.163004	:207.B	-0.589726				-0.238651	:207.D	-0.849054				-0.0969468	:207.F	-0.35074				0.0355252	:207.I	0.120929				-0.0140566	:207.K	-0.0500094
-0.26758	:208.A	-0.910852				-0.231327	:208.B	-0.836908				-0.247283	:208.D	-0.879765				-0.126888	:208.F	-0.459064				-0.07063	:208.I	-0.240427				0.0510385	:208.K	0.181581
-0.160424	:209.A	-0.546089				-0.124082	:209.B	-0.448912				-0.0900333	:209.D	-0.320314				0.100387	:209.F	0.363188				0.178206	:209.I	0.606618				0.27705	:209.K	0.98567
-0.0776908	:210.A	-0.264462				-0.083462	:210.B	-0.301954				-0.101029	:210.D	-0.359433				0.027964	:210.F	0.10117				-0.00174938	:210.I	-0.00595496				0.168169	:210.K	0.598298
-0.260651	:211.A	-0.887265				-0.28542	:211.B	-1.03261				-0.210711	:211.D	-0.749651				-0.0157101	:211.F	-0.056837				-0.0595068	:211.I	-0.202563				-0.017137	:211.K	-0.0609688
-0.152245	:212.A	-0.518248				-0.100698	:212.B	-0.364312				-0.152469	:212.D	-0.542444				0.0634314	:212.F	0.229486				0.0635152	:212.I	0.216208				0.138195	:212.K	0.49166
-0.216036	:213.A	-0.735393				-0.177839	:213.B	-0.643397				-0.232311	:213.D	-0.826498				0.0949752	:213.F	0.343607				0.0650138	:213.I	0.221309				0.281503	:213.K	1.00151
-0.193472	:214.A	-0.658586				-0.268676	:214.B	-0.972034				-0.24637	:214.D	-0.876516				0.0044646	:214.F	0.0161523				0.0858394	:214.I	0.2922				0.136912	:214.K	0.487096
-0.176788	:215.A	-0.601792				-0.260934	:215.B	-0.944023				-0.202029	:215.D	-0.718764				-0.0423947	:215.F	-0.153378				-0.195812	:215.I	-0.666551				-0.0921223	:215.K	-0.327746
-0.172241	:216.A	-0.586315				-0.149182	:216.B	-0.539719				-0.146867	:216.D	-0.522514				-0.00902265	:216.F	-0.0326427				0.0361054	:216.I	0.122904				0.131775	:216.K	0.468819
-0.248638	:217.A	-0.846371				-0.280774	:217.B	-1.0158				-0.143115	:217.D	-0.509164				0.143663	:217.F	0.519754				0.106536	:217.I	0.362653				0.0898613	:217.K	0.319702
-0.142	:218.A	-0.483372				-0.171808	:218.B	-0.621578				-0.107602	:218.D	-0.382819				-0.0824346	:218.F	-0.298237				-0.035064	:218.I	-0.119359				0.0205531	:218.K	0.0731222
-0.112189	:219.A	-0.381895				-0.123327	:219.B	-0.446179				-0.120194	:219.D	-0.427616				-0.0126935	:219.F	-0.0459234				-0.0929685	:219.I	-0.316468				-0.0170012	:219.K	-0.0604858
-0.120506	:220.A	-0.410207				-0.108167	:220.B	-0.391332				-0.0632974	:220.D	-0.225195				0.0162296	:220.F	0.0587163				0.0446247	:220.I	0.151904				0.0600431	:220.K	0.213617
-0.156651	:221.A	-0.533245				-0.21697	:221.B	-0.784967				-0.15207	:221.D	-0.541022				-0.0196144	:221.F	-0.0709622				-0.106374	:221.I	-0.362102				-0.0405447	:221.K	-0.144247
-0.0636357	:222.A	-0.216618				-0.114886	:222.B	-0.415641				-0.111615	:222.D	-0.397097				0.0200122	:222.F	0.0724012				0.0830603	:222.I	0.28274				0.0585531	:222.K	0.208316
-0.204993	:223.A	-0.697802				-0.164949	:223.B	-0.596763				-0.176267	:223.D	-0.62711				0.116593	:223.F	0.421817				-0.0127433	:223.I	-0.0433785				0.107996	:223.K	0.384219
-0.188985	:224.A	-0.643312				-0.153656	:224.B	-0.555906				-0.181818	:224.D	-0.646859				0.0637617	:224.F	0.230681				0.0407731	:224.I	0.138793				0.0753641	:224.K	0.268125
-0.174015	:225.A	-0.592353				-0.101909	:225.B	-0.368694				-0.146907	:225.D	-0.522656				0.0701218	:225.F	0.253691				-0.027304	:225.I	-0.0929437				0.020885	:225.K	0.0743031
-0.0998489	:226.A	-0.339889				0.00411409	:226.B	0.0148842				-0.0328839	:226.D	-0.116992				0.105708	:226.F	0.382436				0.0698742	:226.I	0.237854				0.0991557	:226.K	0.352769
-0.0259249	:227.A	-0.0882491				-0.0116505	:227.B	-0.0421498				-0.114109	:227.D	-0.40597				0.209436	:227.F	0.757712				0.122461	:227.I	0.416862				0.165469	:227.K	0.588693
-0.226932	:228.A	-0.772485				-0.142357	:228.B	-0.515028				-0.183399	:228.D	-0.652482				0.140617	:228.F	0.508733				0.0990208	:228.I	0.33707				0.127555	:228.K	0.453807
-0.1712	:229.A	-0.58277				-0.0928543	:229.B	-0.335934				-0.158944	:229.D	-0.565479				0.117883	:229.F	0.426485				0.0268318	:229.I	0.0913363				0.126914	:229.K	0.451527
-0.0458218	:230.A	-0.155979				-0.0372988	:230.B	-0.134942				-0.040104	:230.D	-0.142679				0.123784	:230.F	0.447833				0.114988	:230.I	0.391424				0.168704	:230.K	0.600204
-0.114842	:231.A	-0.390927				-0.0192731	:231.B	-0.0697275				-0.0267517	:231.D	-0.0951752				0.26746	:231.F	0.967634				0.259182	:231.I	0.882264				0.306204	:231.K	1.08939
-0.0719905	:232.A	-0.245058				-0.149301	:232.B	-0.540152				-0.115915	:232.D	-0.412395				0.0955711	:232.F	0.345763				0.113126	:232.I	0.385084				0.146959	:232.K	0.522839
-0.066665	:233.A	-0.22693				-0.0642778	:233.B	-0.232548				-0.0480242	:233.D	-0.170857				0.195959	:233.F	0.708953				0.129124	:233.I	0.439541				0.339855	:233.K	1.20911
0.0733392	:234.A	0.249649				0.0200354	:234.B	0.0724852				0.0784819	:234.D	0.279217				0.145983	:234.F	0.528148				0.0991962	:234.I	0.337667				0.183318	:234.K	0.652194
0.0373889	:235.A	0.127273				0.0446225	:235.B	0.161438				-0.0131932	:235.D	-0.0469378				0.142865	:235.F	0.516866				0.100313	:235.I	0.34147				0.161036	:235.K	0.572923
-0.188287	:236.A	-0.640935				-0.0725713	:236.B	-0.262553				-0.153476	:236.D	-0.546026				0.104687	:236.F	0.378742				0.0789681	:236.I	0.26881				0.131794	:236.K	0.468887
-0.0857083	:237.A	-0.291754				-0.150235	:237.B	-0.54353				-0.0425266	:237.D	-0.151298				0.0787988	:237.F	0.285083				0.140801	:237.I	0.479292				0.19879	:237.K	0.70724
-0.0253781	:238.A	-0.0863878				-0.00589705	:238.B	-0.0213347				-0.0225816	:238.D	-0.0803391				0.193023	:238.F	0.69833				0.103268	:238.I	0.351529				0.233049	:238.K	0.829123
-0.0324591	:239.A	-0.110492				0.00159825	:239.B	0.00578223				0.0158835	:239.D	0.0565092				0.074695	:239.F	0.270236				0.110037	:239.I	0.37457				0.113063	:239.K	0.402248
0.0334365	:240.A	0.113819				-0.00292084	:240.B	-0.0105672				-0.0231268	:240.D	-0.0822787				0.0682865	:240.F	0.247051				0.0764085	:240.I	0.260097				0.0618485	:240.K	0.22004
-0.156183	:241.A	-0.531651				-0.0457911	:241.B	-0.165666				-0.192992	:241.D	-0.686612				0.219591	:241.F	0.794451				0.157156	:241.I	0.534964				0.112981	:241.K	0.401957
0.0594242	:242.A	0.202282				0.00992481	:242.B	0.0359066				0.00883339	:242.D	0.0314268				0.276277	:242.F	0.999532				0.218436	:242.I	0.743563				0.18732	:242.K	0.666435
-0.0877553	:243.A	-0.298722				0.0129117	:243.B	0.0467127				-0.0910351	:243.D	-0.323878				0.144618	:243.F	0.523207				0.208172	:243.I	0.708623				0.215837	:243.K	0.767889
0.0526617	:244.A	0.179262				0.0273412	:244.B	0.0989168				0.115085	:244.D	0.40944				0.205398	:244.F	0.743102				0.254724	:244.I	0.867089				0.365942	:244.K	1.30192
-0.0570447	:245.A	-0.194182				-0.00931636	:245.B	-0.0337053				-0.0613049	:245.D	-0.218106				0.161699	:245.F	0.585006				0.181717	:245.I	0.618569				0.195824	:245.K	0.696689
-0.0320993	:246.A	-0.109267				-0.0312179	:246.B	-0.112942				-0.0651042	:246.D	-0.231623				0.115048	:246.F	0.416226				0.049246	:246.I	0.167635				0.131715	:246.K	0.468607
-0.131435	:247.A	-0.447408				-0.0461886	:247.B	-0.167104				-0.0743944	:247.D	-0.264675				0.216839	:247.F	0.784493				0.262648	:247.I	0.894061				0.32602	:247.K	1.15989
-0.0735774	:248.A	-0.25046				-0.0282205	:248.B	-0.102098				-0.104002	:248.D	-0.37001				0.0985599	:248.F	0.356576				0.108976	:248.I	0.370959				0.142248	:248.K	0.506081
-0.143074	:249.A	-0.487028				-0.160112	:249.B	-0.579263				0.00186926	:249.D	0.00665033				0.347609	:249.F	1.2576				0.302526	:249.I	1.02981				0.277275	:249.K	0.98647
-0.0425334	:250.A	-0.144785				-0.132406	:250.B	-0.479025				-0.0698421	:250.D	-0.248479				0.181569	:250.F	0.656891				0.152999	:250.I	0.520814				0.235581	:250.K	0.838132
-0.00133255	:251.A	-0.00453604				-0.0265814	:251.B	-0.0961678				-0.113242	:251.D	-0.402884				0.127822	:251.F	0.462443				0.157617	:251.I	0.536533				0.253187	:251.K	0.900771
-0.0685928	:252.A	-0.233492				0.0334195	:252.B	0.120907				0.0129604	:252.D	0.0461094				0.0239439	:252.F	0.0866257				0.0968272	:252.I	0.329603				0.123884	:252.K	0.440747
-0.00322271	:253.A	-0.0109702				-0.157476	:253.B	-0.569728				-0.0780099	:253.D	-0.277538				0.0699444	:253.F	0.253049				0.135671	:253.I	0.461828				0.137278	:253.K	0.488396
-0.0379274	:254.A	-0.129106				0.0571426	:254.B	0.206734				0.0369359	:254.D	0.131408				0.354121	:254.F	1.28116				0.439623	:254.I	1.49649				0.515846	:254.K	1.83524
0.0171575	:255.A	0.0584046				0.000491702	:255.B	0.00177891				0.0212352	:255.D	0.0755489				0.0969075	:255.F	0.350598				0.0843029	:255.I	0.28697				0.110666	:255.K	0.393719
-0.0668989	:256.A	-0.227726				-0.0443558	:256.B	-0.160473				-0.0622004	:256.D	-0.221292				0.164478	:256.F	0.59506				0.207355	:256.I	0.705844				0.227958	:256.K	0.811012
-0.102496	:257.A	-0.348899				0.00574342	:257.B	0.0207789				-0.0671049	:257.D	-0.238741				0.123647	:257.F	0.447339				0.0620978	:257.I	0.211383				0.22071	:257.K	0.785225
-0.0446682	:258.A	-0.152052				-0.0812687	:258.B	-0.294019				-0.0619202	:258.D	-0.220295				0.126615	:258.F	0.458074				0.135391	:258.I	0.460875				0.154702	:258.K	0.550388
-0.0274016	:259.A	-0.0932758				-0.0455988	:259.B	-0.16497				-0.0599998	:259.D	-0.213463				0.10619	:259.F	0.38418				0.143103	:259.I	0.487129				0.0873943	:259.K	0.310925
-0.0843179	:260.A	-0.287021				-0.166809	:260.B	-0.603491				-0.124092	:260.D	-0.441485				0.111385	:260.F	0.402977				0.236348	:260.I	0.804537				0.170723	:260.K	0.607386
-0.217813	:261.A	-0.741443				-0.12817	:261.B	-0.463701				-0.0605505	:261.D	-0.215422				0.0858889	:261.F	0.310734				0.11903	:261.I	0.405183				0.275345	:261.K	0.979604
-0.157134	:262.A	-0.534888				-0.096577	:262.B	-0.349402				-0.11342	:262.D	-0.403516				0.118499	:262.F	0.428713				0.0653293	:262.I	0.222383				0.0892606	:262.K	0.317565
-0.00298167	:263.A	-0.0101497				-0.032915	:263.B	-0.119082				-0.0738078	:263.D	-0.262588				0.093058	:263.F	0.336671				0.0969582	:263.I	0.330049				0.0720859	:263.K	0.256462
-0.110718	:264.A	-0.376888				-0.134342	:264.B	-0.486029				-0.074714	:264.D	-0.265812				0.0238212	:264.F	0.0861817				0.093584	:264.I	0.318563				0.113459	:264.K	0.403657
-0.0458447	:265.A	-0.156057				-0.164389	:265.B	-0.594736				-0.0889846	:265.D	-0.316583				0.045682	:265.F	0.165271				0.126161	:265.I	0.429457				0.185977	:265.K	0.661657
-0.192638	:266.A	-0.655746				-0.152404	:266.B	-0.551375				-0.132327	:266.D	-0.470782				0.0496788	:266.F	0.179731				0.0976847	:266.I	0.332522				0.0929931	:266.K	0.330844
-0.107837	:267.A	-0.367081				-0.0593218	:267.B	-0.214618				-0.0777415	:267.D	-0.276583				0.0996094	:267.F	0.360373				0.0529777	:267.I	0.180338				0.132323	:267.K	0.470769
-0.0491303	:268.A	-0.167241				-0.0249447	:268.B	-0.0902463				-0.0914975	:268.D	-0.325523				0.0791927	:268.F	0.286508				0.0759916	:268.I	0.258678				0.0990068	:268.K	0.352239
-0.125192	:269.A	-0.426157				-0.112898	:269.B	-0.408448				-0.0637972	:269.D	-0.226973				0.128562	:269.F	0.465119				0.0657937	:269.I	0.223964				0.177785	:269.K	0.632512
-0.0438333	:270.A	-0.14921				-0.172839	:270.B	-0.625308				-0.0805762	:270.D	-0.286668				0.0697191	:270.F	0.252234				0.112677	:270.I	0.383557				0.0978819	:270.K	0.348237
-0.232267	:271.A	-0.790643				-0.0627531	:271.B	-0.227032				-0.139517	:271.D	-0.496365				0.0475563	:271.F	0.172052				0.0800944	:271.I	0.272644				0.157224	:271.K	0.559361
-0.137017	:272.A	-0.466409				-0.0766176	:272.B	-0.277192				-0.129906	:272.D	-0.46217				0.0886469	:272.F	0.320712				0.0530168	:272.I	0.180471				0.204946	:272.K	0.729142
-0.0874542	:273.A	-0.297697				-0.0466336	:273.B	-0.168714				-0.112597	:273.D	-0.400588				0.131129	:273.F	0.474407				-6.07065e-05	:273.I	-0.000206647				0.164999	:273.K	0.587022
-0.121435	:274.A	-0.41337				-0.10557	:274.B	-0.381937				-0.0789389	:274.D	-0.280843				-0.0134512	:274.F	-0.0486647				-0.0603845	:274.I	-0.205551				0.00876085	:274.K	0.0311687
-0.15237	:275.A	-0.518672				-0.153158	:275.B	-0.554105				-0.123717	:275.D	-0.440153				0.0221872	:275.F	0.0802702				0.0393148	:275.I	0.133829				0.112511	:275.K	0.400284
-0.111475	:276.A	-0.379466				-0.123776	:276.B	-0.447806				-0.121475	:276.D	-0.432176				0.17134	:276.F	0.619884				0.0485333	:276.I	0.165209				0.172249	:276.K	0.612814
-0.143298	:277.A	-0.487791				-0.170772	:277.B	-0.61783				-0.221399	:277.D	-0.787676				0.08583	:277.F	0.310521				0.00334101	:277.I	0.0113729				0.101976	:277.K	0.362803
-0.0484754	:278.A	-0.165012				-0.0850544	:278.B	-0.307715				-0.03932	:278.D	-0.13989				0.0336423	:278.F	0.121713				-0.00286113	:278.I	-0.00973938				0.0336591	:278.K	0.11975
-0.0952241	:279.A	-0.324146				-0.100294	:279.B	-0.362851				-0.109231	:279.D	-0.388613				0.0295885	:279.F	0.107047				-0.0539178	:279.I	-0.183538				0.0742342	:279.K	0.264105
-0.0979503	:280.A	-0.333426				-0.0912981	:280.B	-0.330304				-0.165633	:280.D	-0.589278				0.0106333	:280.F	0.0384697				0.0330602	:280.I	0.112538				-0.101561	:280.K	-0.361327
-0.105747	:281.A	-0.359966				-0.107932	:281.B	-0.390484				-0.0136386	:281.D	-0.0485225				0.0814412	:281.F	0.294643				0.130231	:281.I	0.44331				0.0408401	:281.K	0.145298
-0.193281	:282.A	-0.657935				-0.161866	:282.B	-0.585608				-0.150806	:282.D	-0.536526				0.127587	:282.F	0.461593				0.0414884	:282.I	0.141228				0.0325222	:282.K	0.115705
-0.0593775	:283.A	-0.202123				-0.1255	:283.B	-0.454041				0.0262335	:283.D	0.0933315				0.11546	:283.F	0.417718				0.0859351	:283.I	0.292526				0.159063	:283.K	0.565904
-0.0692479	:284.A	-0.235722				-0.102991	:284.B	-0.372607				-0.0489861	:284.D	-0.174279				0.109119	:284.F	0.394779				0.195805	:284.I	0.666525				0.0894908	:284.K	0.318384
-0.0176113	:285.A	-0.0599495				-0.104944	:285.B	-0.379672				-0.0568585	:285.D	-0.202287				0.0422471	:285.F	0.152844				0.123493	:285.I	0.420375				0.141733	:285.K	0.504249
-0.115723	:286.A	-0.393925				-0.156229	:286.B	-0.565213				-0.152418	:286.D	-0.542263				0.233223	:286.F	0.843767				0.206749	:286.I	0.703779				0.271876	:286.K	0.967259
-0.0879774	:287.A	-0.299478				-0.0913462	:287.B	-0.330478				-0.0961322	:287.D	-0.342012				0.190853	:287.F	0.69048				0.0384708	:287.I	0.130956				0.159403	:287.K	0.567114
-0.133073	:288.A	-0.452986				-0.0155116	:288.B	-0.0561188				-0.0326371	:288.D	-0.116114				0.141731	:288.F	0.512762				0.101236	:288.I	0.344611				0.0847502	:288.K	0.301518
-0.0946721	:289.A	-0.322267				-0.048404	:289.B	-0.175119				-0.0150397	:289.D	-0.0535073				0.08779	:289.F	0.317612				0.0645969	:289.I	0.21989				0.111799	:289.K	0.397752
-0.024098	:290.A	-0.0820304				-0.0439127	:290.B	-0.15887				-0.0184536	:290.D	-0.0656528				0.271735	:290.F	0.983098				0.254247	:290.I	0.865466				0.30011	:290.K	1.06771
-0.0268599	:291.A	-0.0914319				0.0024655	:291.B	0.00891985				0.00213044	:291.D	0.00757952				0.111019	:291.F	0.401653				0.0714479	:291.I	0.243211				0.213407	:291.K	0.759243
-0.0695886	:292.A	-0.236882				-0.0437413	:292.B	-0.15825				-0.063253	:292.D	-0.225037				0.0494217	:292.F	0.178801				0.0715152	:292.I	0.24344				0.134018	:292.K	0.476799
-0.0821928	:293.A	-0.279787				0.00742721	:293.B	0.0268706				-0.102359	:293.D	-0.364167				0.18629	:293.F	0.673973				0.106448	:293.I	0.362352				0.130317	:293.K	0.463634
-0.0700857	:294.A	-0.238574				-0.114867	:294.B	-0.415572				-0.105014	:294.D	-0.373611				0.227858	:294.F	0.824358				0.277869	:294.I	0.945876				0.318273	:294.K	1.13233
-0.0939612	:295.A	-0.319847				-0.00897934	:295.B	-0.032486				-0.04641	:295.D	-0.165114				0.0776641	:295.F	0.280978				0.0670916	:295.I	0.228382				0.0805472	:295.K	0.286565
-0.0837797	:296.A	-0.285189				-0.026935	:296.B	-0.0974471				-0.02451	:296.D	-0.0871999				0.125798	:296.F	0.45512				0.144176	:296.I	0.490779				0.193946	:296.K	0.690006
0.00709541	:297.A	0.024153				-0.0381734	:297.B	-0.138106				-0.054568	:297.D	-0.194138				0.137341	:297.F	0.496881				0.185071	:297.I	0.629987				0.2502	:297.K	0.890144
-0.030374	:298.A	-0.103394				-0.0576202	:298.B	-0.208462				-0.0365464	:298.D	-0.130022				0.119327	:298.F	0.43171				0.139094	:298.I	0.473481				0.132254	:298.K	0.470522
-0.0190993	:299.A	-0.0650145				-0.0168408	:299.B	-0.0609275				-0.0348121	:299.D	-0.123852				0.0564491	:299.F	0.204225				0.0424364	:299.I	0.144455				0.0681702	:299.K	0.242531
-0.0775703	:300.A	-0.264052				-0.0206785	:300.B	-0.0748119				-0.0958483	:300.D	-0.341002				0.186773	:300.F	0.675718				0.118154	:300.I	0.402199				0.162722	:300.K	0.578919
-0.0343093	:301.A	-0.11679				-0.0908573	:301.B	-0.328709				-0.0350881	:301.D	-0.124834				0.0175225	:301.F	0.0633939				0.154512	:301.I	0.525964				0.111968	:301.K	0.39835
-0.0670819	:302.A	-0.228349				-0.00376985	:302.B	-0.0136388				-0.0990135	:302.D	-0.352263				0.172583	:302.F	0.624381				0.166183	:302.I	0.565693				0.122769	:302.K	0.43678
