# Supplementary material for: Direct structural analysis of a single acyl carrier protein domain in fatty acid synthase from the fungus Saccharomyces cerevisiae
Source: Commun Biol. 2024 Jan 12;7:92. doi: 10.1038/s42003-024-05777-7 (PMC10786820; doi:10.1038/s42003-024-05777-7)
Supplement: Supplementary file 4 — Supplementary Data 2 [file 42003_2024_5777_MOESM4_ESM.xlsx]

## Sheet: ACP1
ACP1	KS value	3.94628			ACP2	KS value	4.07145			ACP3	KS value	4.00487			ACP4	KS value	4.07145			ACP5	KS value	3.94628			ACP6	KS value	4.00487
attribute: total_value_cryosparc_P16_J68_004_volume_map_mrc					attribute: total_value_cryosparc_P16_J68_004_volume_map_mrc					attribute: total_value_cryosparc_P16_J68_004_volume_map_mrc					attribute: total_value_cryosparc_P16_J68_004_volume_map_mrc					attribute: total_value_cryosparc_P16_J68_004_volume_map_mrc					attribute: total_value_cryosparc_P16_J68_004_volume_map_mrc
recipient: residues					recipient: residues					recipient: residues					recipient: residues					recipient: residues					recipient: residues
0.13393	:141.A	0.528525			0.113543	:141.B	0.462283	0.294018		0.133272	:141.D	0.533739	0.269616	0.469899	0.113088	:141.F	0.460433			0.0862807	:141.I	0.340488	0.301076		0.111259	:141.K	0.445577	0.0261788	0.00778561
0.247856	:142.A	0.978111			0.198003	:142.B	0.806158			0.225896	:142.D	0.904684			0.142476	:142.F	0.580083			0.0810274	:142.I	0.319757			0.108846	:142.K	0.435914
0.281807	:143.A	1.11209			0.281499	:143.B	1.14611			0.282269	:143.D	1.13045			0.138692	:143.F	0.564676			0.146025	:143.I	0.576255			0.0948417	:143.K	0.379829
0.318381	:144.A	1.25642			0.374508	:144.B	1.52479			0.320082	:144.D	1.28189			0.168044	:144.F	0.684183			0.223748	:144.I	0.882971			0.213806	:144.K	0.856265
0.276141	:145.A	1.08973			0.287529	:145.B	1.17066			0.290166	:145.D	1.16208			0.229544	:145.F	0.934578			0.192331	:145.I	0.758993			0.145419	:145.K	0.582384
0.355596	:146.A	1.40328			0.322163	:146.B	1.31167			0.316365	:146.D	1.267			0.191133	:146.F	0.778188			0.17891	:146.I	0.706031			0.12664	:146.K	0.507176
0.263225	:147.A	1.03876			0.287418	:147.B	1.17021			0.258495	:147.D	1.03524			0.192737	:147.F	0.784719			0.193249	:147.I	0.762615			0.151543	:147.K	0.606912
0.291244	:148.A	1.14933			0.295809	:148.B	1.20437			0.231116	:148.D	0.925589			0.110578	:148.F	0.450211			0.173032	:148.I	0.682833			0.151198	:148.K	0.605528
0.256198	:149.A	1.01103			0.289767	:149.B	1.17977			0.257267	:149.D	1.03032			0.133601	:149.F	0.54395			0.102325	:149.I	0.403802			0.0862227	:149.K	0.345311
0.341539	:150.A	1.34781			0.347429	:150.B	1.41454			0.349597	:150.D	1.40009			0.275882	:150.F	1.12324			0.207845	:150.I	0.820215			0.259741	:150.K	1.04023
0.356761	:151.A	1.40788			0.33364	:151.B	1.3584			0.338742	:151.D	1.35662			0.220995	:151.F	0.89977			0.235967	:151.I	0.931194			0.161747	:151.K	0.647775
0.519487	:152.A	2.05004			0.508502	:152.B	2.07034			0.531095	:152.D	2.12697			0.284216	:152.F	1.15717			0.274925	:152.I	1.08493			0.237965	:152.K	0.95302
0.417869	:153.A	1.64903			0.465628	:153.B	1.89578			0.459166	:153.D	1.8389			0.262295	:153.F	1.06792			0.313698	:153.I	1.23794			0.260982	:153.K	1.0452
0.332462	:154.A	1.31199			0.366417	:154.B	1.49185			0.351604	:154.D	1.40813			0.185824	:154.F	0.756574			0.189256	:154.I	0.746856			0.201281	:154.K	0.806107
0.322377	:155.A	1.27219			0.301789	:155.B	1.22872			0.336702	:155.D	1.34845			0.100872	:155.F	0.410695			0.131243	:155.I	0.517922			0.126932	:155.K	0.508348
0.287569	:156.A	1.13483			0.31419	:156.B	1.27921			0.231181	:156.D	0.92585			0.163823	:156.F	0.666997			0.122729	:156.I	0.484322			0.150018	:156.K	0.600804
0.598827	:157.A	2.36314			0.556762	:157.B	2.26683			0.549221	:157.D	2.19956			0.38097	:157.F	1.5511			0.339451	:157.I	1.33957			0.359035	:157.K	1.43789
0.290955	:158.A	1.14819			0.296172	:158.B	1.20585			0.303448	:158.D	1.21527			0.201652	:158.F	0.821018			0.194851	:158.I	0.768935			0.077994	:158.K	0.312356
0.315403	:159.A	1.24467			0.296766	:159.B	1.20827			0.292374	:159.D	1.17092			0.0862705	:159.F	0.351246			0.172714	:159.I	0.681577			0.0694319	:159.K	0.278066
0.308171	:160.A	1.21613			0.330474	:160.B	1.34551			0.323646	:160.D	1.29616			0.218861	:160.F	0.891083			0.175816	:160.I	0.693819			0.121865	:160.K	0.488052
0.299745	:161.A	1.18288			0.333417	:161.B	1.35749			0.347219	:161.D	1.39057			0.223028	:161.F	0.908049			0.184105	:161.I	0.72653			0.13251	:161.K	0.530686
0.312284	:162.A	1.23236			0.299532	:162.B	1.21953			0.35692	:162.D	1.42942			0.166815	:162.F	0.679179			0.190486	:162.I	0.751712			0.163687	:162.K	0.655546
0.196812	:163.A	0.776674			0.282479	:163.B	1.1501			0.191824	:163.D	0.768231			0.144929	:163.F	0.590071			0.18769	:163.I	0.740677			0.0806672	:163.K	0.323062
0.178315	:164.A	0.703683			0.201764	:164.B	0.821474			0.140606	:164.D	0.563108			0.0842616	:164.F	0.343067			0.0785273	:164.I	0.309891			0.0401558	:164.K	0.160819
0.259416	:165.A	1.02373			0.288632	:165.B	1.17515			0.292598	:165.D	1.17182			0.160303	:165.F	0.652667			0.149325	:165.I	0.58928			0.145301	:165.K	0.581914
0.446669	:166.A	1.76268			0.469243	:166.B	1.9105			0.375385	:166.D	1.50337			0.244948	:166.F	0.997295			0.258578	:166.I	1.02042			0.215884	:166.K	0.86459
0.315467	:167.A	1.24492			0.354481	:167.B	1.44325			0.262775	:167.D	1.05238			0.163395	:167.F	0.665256			0.171902	:167.I	0.678372			0.12665	:167.K	0.507218
0.321211	:168.A	1.26759			0.263235	:168.B	1.07175			0.294736	:168.D	1.18038			0.140723	:168.F	0.572948			0.220756	:168.I	0.871165			0.16615	:168.K	0.665411
0.163081	:169.A	0.643564			0.13546	:169.B	0.551517			0.116232	:169.D	0.465493			0.00358202	:169.F	0.014584			0.0481947	:169.I	0.19019			-0.0218462	:169.K	-0.0874911
0.359029	:170.A	1.41683			0.352452	:170.B	1.43499			0.382364	:170.D	1.53132			0.155338	:170.F	0.632449			0.24309	:170.I	0.9593			0.188688	:170.K	0.75567
0.393659	:171.A	1.55349			0.326314	:171.B	1.32857			0.319166	:171.D	1.27822			0.224294	:171.F	0.9132			0.231452	:171.I	0.913373			0.171891	:171.K	0.688403
0.342938	:172.A	1.35333			0.369721	:172.B	1.5053			0.408587	:172.D	1.63634			0.203759	:172.F	0.829593			0.215243	:172.I	0.849411			0.157048	:172.K	0.628958
0.316427	:173.A	1.24871			0.309273	:173.B	1.25919			0.261744	:173.D	1.04825			0.139215	:173.F	0.566806			0.110731	:173.I	0.436974			0.121344	:173.K	0.485967
0.172626	:174.A	0.681231			0.198878	:174.B	0.809723			0.166112	:174.D	0.665258			0.0476211	:174.F	0.193887			0.0273931	:174.I	0.108101			0.0152184	:174.K	0.0609478
0.314053	:175.A	1.23934			0.361866	:175.B	1.47332			0.32226	:175.D	1.29061			0.218185	:175.F	0.888329			0.212348	:175.I	0.837983			0.15996	:175.K	0.64062
0.288175	:176.A	1.13722			0.324246	:176.B	1.32015			0.298441	:176.D	1.19522			0.221916	:176.F	0.90352			0.203117	:176.I	0.801557			0.157687	:176.K	0.631515
0.119722	:177.A	0.472457			0.121534	:177.B	0.49482			0.129869	:177.D	0.520109			0.0932508	:177.F	0.379666			0.108953	:177.I	0.429959			0.0661107	:177.K	0.264765
0.135382	:178.A	0.534257			0.151261	:178.B	0.61585			0.174155	:178.D	0.69747			0.0924877	:178.F	0.376559			0.104633	:178.I	0.41291			0.121277	:178.K	0.4857
0.43245	:179.A	1.70657			0.429093	:179.B	1.74703			0.450509	:179.D	1.80423			0.328772	:179.F	1.33858			0.325344	:179.I	1.2839			0.319486	:179.K	1.2795
0.319154	:180.A	1.25947			0.393793	:180.B	1.60331			0.364661	:180.D	1.46042			0.2508	:180.F	1.02112			0.243888	:180.I	0.962452			0.12873	:180.K	0.515549
0.349661	:181.A	1.37986			0.352874	:181.B	1.43671			0.294509	:181.D	1.17947			0.27406	:181.F	1.11582			0.237073	:181.I	0.935556			0.213037	:181.K	0.853186
0.406345	:182.A	1.60355			0.35996	:182.B	1.46556			0.378309	:182.D	1.51508			0.28931	:182.F	1.17791			0.226021	:182.I	0.891941			0.194415	:182.K	0.778606
0.299652	:183.A	1.18251			0.305351	:183.B	1.24322			0.286601	:183.D	1.1478			0.187632	:183.F	0.763934			0.0970473	:183.I	0.382976			0.0966897	:183.K	0.38723
0.241758	:184.A	0.954045			0.21203	:184.B	0.863268			0.230224	:184.D	0.922018			0.149336	:184.F	0.608013			0.1539	:184.I	0.607331			0.0730155	:184.K	0.292418
0.379023	:185.A	1.49573			0.468403	:185.B	1.90708			0.373155	:185.D	1.49444			0.285714	:185.F	1.16327			0.234523	:185.I	0.925493			0.244375	:185.K	0.978691
0.227421	:186.A	0.897467			0.265863	:186.B	1.08245			0.223214	:186.D	0.893942			0.0940544	:186.F	0.382938			0.0671417	:186.I	0.26496			0.0759525	:186.K	0.30418
0.216679	:187.A	0.855078			0.190919	:187.B	0.777319			0.165787	:187.D	0.663958			0.0894458	:187.F	0.364174			0.0724269	:187.I	0.285817			0.0149137	:187.K	0.0597274
0.169032	:188.A	0.667047			0.174408	:188.B	0.710094			0.17992	:188.D	0.720556			0.0765017	:188.F	0.311473			0.0949243	:188.I	0.374598			0.10119	:188.K	0.405253
0.263093	:189.A	1.03824			0.254271	:189.B	1.03525			0.264223	:189.D	1.05818			0.140609	:189.F	0.572481			0.13936	:189.I	0.549952			0.118383	:189.K	0.474108
0.307756	:190.A	1.21449			0.267389	:190.B	1.08866			0.239348	:190.D	0.95856			0.131603	:190.F	0.535815			0.109005	:190.I	0.430163			0.102431	:190.K	0.410222
0.0823185	:191.A	0.324852			0.086325	:191.B	0.351468			0.087645	:191.D	0.351007			0.0283764	:191.F	0.115533			0.0213466	:191.I	0.0842398			0.00536724	:191.K	0.0214951
0.270092	:192.A	1.06586			0.26003	:192.B	1.0587			0.262548	:192.D	1.05147			0.140477	:192.F	0.571944			0.0780218	:192.I	0.307896			0.117927	:192.K	0.472282
0.346965	:193.A	1.36922			0.329632	:193.B	1.34208			0.252128	:193.D	1.00974			0.154958	:193.F	0.630902			0.206451	:193.I	0.814712			0.107686	:193.K	0.431267
0.421409	:194.A	1.663			0.391266	:194.B	1.59302			0.367687	:194.D	1.47254			0.256722	:194.F	1.04523			0.146023	:194.I	0.576248			0.210892	:194.K	0.844596
0.162965	:195.A	0.643106			0.164397	:195.B	0.669336			0.153375	:195.D	0.614246			0.0725189	:195.F	0.295257			0.0723461	:195.I	0.285498			0.0781825	:195.K	0.313111
0.0390487	:196.A	0.154097			0.0468909	:196.B	0.190914			0.00634547	:196.D	0.0254128			-0.02271	:196.F	-0.0924626			0.00787141	:196.I	0.0310628			-0.0600358	:196.K	-0.240436
0.243501	:197.A	0.960922			0.244025	:197.B	0.993536			0.261998	:197.D	1.04927			0.0993268	:197.F	0.404404			0.0951863	:197.I	0.375632			0.0783026	:197.K	0.313592
0.282973	:198.A	1.11669			0.268808	:198.B	1.09444			0.276448	:198.D	1.10714			0.101183	:198.F	0.411963			0.143725	:198.I	0.567179			0.130536	:198.K	0.522782
0.00330108	:199.A	0.013027			-0.00218548	:199.B	-0.00889807			-0.0331246	:199.D	-0.13266			-0.11824	:199.F	-0.481408			-0.0668384	:199.I	-0.263763			-0.122271	:199.K	-0.489679
0.0665391	:200.A	0.262582			0.0349794	:200.B	0.142417			0.00462801	:200.D	0.0185346			-0.0924322	:200.F	-0.376333			-0.0395045	:200.I	-0.155896			-0.082504	:200.K	-0.330418
0.384124	:201.A	1.51586			0.335497	:201.B	1.36596			0.356533	:201.D	1.42787			0.20025	:201.F	0.815307			0.155632	:201.I	0.614166			0.166128	:201.K	0.66532
0.334472	:202.A	1.31992			0.323973	:202.B	1.31904			0.356291	:202.D	1.4269			0.204961	:202.F	0.834488			0.251079	:202.I	0.99083			0.181766	:202.K	0.72795
0.140844	:203.A	0.55581			0.159995	:203.B	0.651412			0.106867	:203.D	0.427988			0.0175261	:203.F	0.0713568			0.0286561	:203.I	0.113085			-0.0154371	:203.K	-0.0618237
0.281691	:204.A	1.11163			0.319525	:204.B	1.30093			0.266126	:204.D	1.0658			0.217074	:204.F	0.883808			0.141453	:204.I	0.558212			0.13722	:204.K	0.549547
0.350429	:205.A	1.38289			0.33561	:205.B	1.36642			0.3574	:205.D	1.43134			0.183669	:205.F	0.7478			0.150261	:205.I	0.592971			0.193364	:205.K	0.774398
0.419141	:206.A	1.65405			0.389942	:206.B	1.58763			0.394105	:206.D	1.57834			0.220682	:206.F	0.898495			0.213024	:206.I	0.840652			0.201027	:206.K	0.805088
0.217302	:207.A	0.857535			0.226969	:207.B	0.924094			0.177059	:207.D	0.709097			0.0881069	:207.F	0.358723			0.0231978	:207.I	0.0915452			0.0602711	:207.K	0.241378
0.128218	:208.A	0.505984			0.14879	:208.B	0.605793			0.18525	:208.D	0.741903			0.0646519	:208.F	0.263227			-0.0272915	:208.I	-0.1077			0.0505616	:208.K	0.202493
0.370605	:209.A	1.46251			0.382382	:209.B	1.55685			0.344585	:209.D	1.38002			0.308423	:209.F	1.25573			0.18222	:209.I	0.719093			0.241236	:209.K	0.96612
0.218349	:210.A	0.861668			0.255656	:210.B	1.04089			0.254822	:210.D	1.02053			0.154636	:210.F	0.629593			0.188083	:210.I	0.742229			0.148273	:210.K	0.593816
0.132243	:211.A	0.521867			0.105944	:211.B	0.431344			0.0980463	:211.D	0.392663			0.00152784	:211.F	0.00622054			0.0358715	:211.I	0.141559			0.0454646	:211.K	0.18208
0.220827	:212.A	0.871444			0.254194	:212.B	1.03494			0.244498	:212.D	0.979182			0.12989	:212.F	0.528842			0.155423	:212.I	0.613341			0.114698	:212.K	0.459351
0.427253	:213.A	1.68606			0.512935	:213.B	2.08839			0.451447	:213.D	1.80799			0.320046	:213.F	1.30305			0.295068	:213.I	1.16442			0.208276	:213.K	0.834119
0.317111	:214.A	1.25141			0.305817	:214.B	1.24512			0.310212	:214.D	1.24236			0.143212	:214.F	0.583081			0.111163	:214.I	0.43868			0.117844	:214.K	0.471951
0.0929295	:215.A	0.366726			0.0895236	:215.B	0.364491			0.0951246	:215.D	0.380962			-0.012297	:215.F	-0.0500667			0.0108088	:215.I	0.0426547			0.00243743	:215.K	0.0097616
0.175617	:216.A	0.693033			0.21885	:216.B	0.891037			0.187171	:216.D	0.749597			0.10567	:216.F	0.430229			0.0858487	:216.I	0.338783			0.0850521	:216.K	0.340623
0.363258	:217.A	1.43352			0.435032	:217.B	1.77121			0.415848	:217.D	1.66542			0.221717	:217.F	0.90271			0.212416	:217.I	0.838253			0.218378	:217.K	0.874576
0.0798468	:218.A	0.315098			0.0690673	:218.B	0.281204			0.118585	:218.D	0.474919			0.0404475	:218.F	0.16468			0.0185934	:218.I	0.0733747			0.028069	:218.K	0.112413
0.0611702	:219.A	0.241395			0.0445957	:219.B	0.181569			0.0222705	:219.D	0.0891905			0.00867553	:219.F	0.035322			0.039759	:219.I	0.1569			-0.00689495	:219.K	-0.0276134
0.14128	:220.A	0.557532			0.182464	:220.B	0.742895			0.147775	:220.D	0.59182			0.0880163	:220.F	0.358354			0.0964158	:220.I	0.380484			0.0832581	:220.K	0.333438
0.101247	:221.A	0.399549			0.200506	:221.B	0.81635			0.208831	:221.D	0.836341			0.0864495	:221.F	0.351975			0.0576925	:221.I	0.227671			0.0408183	:221.K	0.163472
0.125931	:222.A	0.496961			0.110216	:222.B	0.448741			0.121838	:222.D	0.487945			0.0388881	:222.F	0.158331			0.0291267	:222.I	0.114942			0.0654473	:222.K	0.262108
0.235373	:223.A	0.928848			0.226798	:223.B	0.923396			0.27453	:223.D	1.09946			0.148572	:223.F	0.604903			0.139112	:223.I	0.548977			0.110427	:223.K	0.442248
0.326383	:224.A	1.288			0.266561	:224.B	1.08529			0.330982	:224.D	1.32554			0.17076	:224.F	0.69524			0.186123	:224.I	0.734495			0.156921	:224.K	0.628447
0.244032	:225.A	0.963017			0.235412	:225.B	0.958467			0.16919	:225.D	0.677585			0.110954	:225.F	0.451744			0.107034	:225.I	0.422388			0.0838373	:225.K	0.335758
0.23479	:226.A	0.926546			0.279343	:226.B	1.13733			0.319703	:226.D	1.28037			0.172501	:226.F	0.70233			0.184662	:226.I	0.728728			0.179277	:226.K	0.717981
0.372642	:227.A	1.47055			0.357391	:227.B	1.4551			0.343224	:227.D	1.37457			0.22445	:227.F	0.913839			0.202936	:227.I	0.800842			0.213774	:227.K	0.856138
0.37047	:228.A	1.46198			0.36402	:228.B	1.48209			0.359819	:228.D	1.44103			0.154736	:228.F	0.630002			0.243155	:228.I	0.959557			0.168257	:228.K	0.673848
0.349043	:229.A	1.37742			0.324612	:229.B	1.32164			0.358883	:229.D	1.43728			0.203954	:229.F	0.83039			0.207871	:229.I	0.820319			0.178138	:229.K	0.71342
0.393226	:230.A	1.55178			0.367125	:230.B	1.49473			0.352353	:230.D	1.41113			0.2316	:230.F	0.942947			0.29619	:230.I	1.16885			0.259214	:230.K	1.03812
0.381911	:231.A	1.50713			0.459495	:231.B	1.87081			0.43899	:231.D	1.7581			0.344074	:231.F	1.40088			0.30735	:231.I	1.21289			0.276351	:231.K	1.10675
0.400073	:232.A	1.5788			0.408385	:232.B	1.66272			0.376069	:232.D	1.50611			0.23929	:232.F	0.974259			0.208022	:232.I	0.820914			0.216243	:232.K	0.866025
0.476537	:233.A	1.88055			0.4876	:233.B	1.98524			0.451622	:233.D	1.80869			0.331425	:233.F	1.34938			0.330874	:233.I	1.30572			0.247672	:233.K	0.991896
0.306225	:234.A	1.20845			0.317032	:234.B	1.29078			0.303518	:234.D	1.21555			0.264849	:234.F	1.07832			0.198647	:234.I	0.783916			0.242484	:234.K	0.971116
0.356586	:235.A	1.40719			0.314998	:235.B	1.2825			0.312931	:235.D	1.25325			0.227102	:235.F	0.924635			0.277704	:235.I	1.0959			0.206323	:235.K	0.826299
0.395228	:236.A	1.55968			0.392749	:236.B	1.59906			0.409084	:236.D	1.63833			0.244998	:236.F	0.997497			0.209655	:236.I	0.827356			0.155644	:236.K	0.623335
0.396254	:237.A	1.56373			0.397718	:237.B	1.61929			0.410313	:237.D	1.64325			0.355858	:237.F	1.44886			0.257577	:237.I	1.01647			0.253946	:237.K	1.01702
0.424985	:238.A	1.67711			0.495737	:238.B	2.01837			0.502455	:238.D	2.01227			0.280158	:238.F	1.14065			0.251199	:238.I	0.991303			0.277272	:238.K	1.11044
0.194326	:239.A	0.766866			0.207517	:239.B	0.844895			0.220612	:239.D	0.883522			0.119652	:239.F	0.487158			0.135251	:239.I	0.53374			0.158419	:239.K	0.634447
0.13409	:240.A	0.529157			0.138727	:240.B	0.564819			0.100984	:240.D	0.40443			0.0996488	:240.F	0.405715			0.112526	:240.I	0.444058			0.0877254	:240.K	0.351329
0.54562	:241.A	2.15317			0.589326	:241.B	2.39941			0.627251	:241.D	2.51206			0.379919	:241.F	1.54682			0.349453	:241.I	1.37904			0.337791	:241.K	1.35281
0.420725	:242.A	1.6603			0.417318	:242.B	1.69909			0.437567	:242.D	1.7524			0.253453	:242.F	1.03192			0.274887	:242.I	1.08478			0.291702	:242.K	1.16823
0.46016	:243.A	1.81592			0.439448	:243.B	1.78919			0.413049	:243.D	1.65421			0.249953	:243.F	1.01767			0.230613	:243.I	0.910065			0.27917	:243.K	1.11804
0.45105	:244.A	1.77997			0.475297	:244.B	1.93515			0.437829	:244.D	1.75345			0.29152	:244.F	1.18691			0.345943	:244.I	1.36519			0.317268	:244.K	1.27062
0.437764	:245.A	1.72754			0.511488	:245.B	2.0825			0.423511	:245.D	1.69611			0.305299	:245.F	1.24301			0.318654	:245.I	1.2575			0.267497	:245.K	1.07129
0.256368	:246.A	1.0117			0.268509	:246.B	1.09322			0.312896	:246.D	1.25311			0.144257	:246.F	0.587336			0.129095	:246.I	0.509446			0.143747	:246.K	0.575688
0.558658	:247.A	2.20462			0.558064	:247.B	2.27213			0.538449	:247.D	2.15642			0.407513	:247.F	1.65917			0.336218	:247.I	1.32681			0.375031	:247.K	1.50195
0.304958	:248.A	1.20345			0.377052	:248.B	1.53515			0.327017	:248.D	1.30966			0.247268	:248.F	1.00674			0.227233	:248.I	0.896725			0.224951	:248.K	0.900899
0.755154	:249.A	2.98005			0.773172	:249.B	3.14793			0.732697	:249.D	2.93436			0.477591	:249.F	1.94449			0.498234	:249.I	1.96617			0.504638	:249.K	2.02101
0.474244	:250.A	1.8715			0.404045	:250.B	1.64505			0.386527	:250.D	1.54799			0.281968	:250.F	1.14802			0.262703	:250.I	1.0367			0.222198	:250.K	0.889874
0.450928	:251.A	1.77949			0.408604	:251.B	1.66361			0.370344	:251.D	1.48318			0.324766	:251.F	1.32227			0.27362	:251.I	1.07978			0.280094	:251.K	1.12174
0.272049	:252.A	1.07358			0.25333	:252.B	1.03142			0.294861	:252.D	1.18088			0.224348	:252.F	0.91342			0.196134	:252.I	0.774001			0.107529	:252.K	0.430639
0.49384	:253.A	1.94883			0.50634	:253.B	2.06154			0.512084	:253.D	2.05083			0.303356	:253.F	1.2351			0.364683	:253.I	1.43914			0.307623	:253.K	1.23199
0.863007	:254.A	3.40567			0.830967	:254.B	3.38324			0.831045	:254.D	3.32823			0.563205	:254.F	2.29306			0.508144	:254.I	2.00528			0.545405	:254.K	2.18428
0.14611	:255.A	0.57659			0.198658	:255.B	0.808826			0.154981	:255.D	0.62068			0.0998561	:255.F	0.406559			0.0519327	:255.I	0.204941			0.0960565	:255.K	0.384694
0.466462	:256.A	1.84079			0.431097	:256.B	1.75519			0.459136	:256.D	1.83878			0.329062	:256.F	1.33976			0.282547	:256.I	1.11501			0.302996	:256.K	1.21346
0.323626	:257.A	1.27712			0.335843	:257.B	1.36737			0.293894	:257.D	1.17701			0.237807	:257.F	0.96822			0.231547	:257.I	0.913749			0.158405	:257.K	0.634391
0.224284	:258.A	0.885089			0.250476	:258.B	1.0198			0.269754	:258.D	1.08033			0.173792	:258.F	0.707584			0.160375	:258.I	0.632884			0.143747	:258.K	0.575689
0.149903	:259.A	0.591559			0.221056	:259.B	0.900017			0.184923	:259.D	0.740595			0.169347	:259.F	0.689488			0.0941902	:259.I	0.371701			0.0836346	:259.K	0.334946
0.470428	:260.A	1.85644			0.435697	:260.B	1.77392			0.393855	:260.D	1.57734			0.250115	:260.F	1.01833			0.229102	:260.I	0.9041			0.219051	:260.K	0.877271
0.502678	:261.A	1.98371			0.470297	:261.B	1.91479			0.510233	:261.D	2.04342			0.372612	:261.F	1.51707			0.389876	:261.I	1.53856			0.294029	:261.K	1.17755
0.296335	:262.A	1.16942			0.243591	:262.B	0.99177			0.242392	:262.D	0.97075			0.239009	:262.F	0.973112			0.189953	:262.I	0.749607			0.147909	:262.K	0.592356
0.228747	:263.A	0.902701			0.23297	:263.B	0.948524			0.211988	:263.D	0.848985			0.150894	:263.F	0.614357			0.104893	:263.I	0.413938			0.112905	:263.K	0.452172
0.309651	:264.A	1.22197			0.380683	:264.B	1.54993			0.368286	:264.D	1.47494			0.234979	:264.F	0.956704			0.237436	:264.I	0.936991			0.193578	:264.K	0.775256
0.441839	:265.A	1.74362			0.406649	:265.B	1.65565			0.494061	:265.D	1.97865			0.319147	:265.F	1.29939			0.300688	:265.I	1.1866			0.276134	:265.K	1.10588
0.274577	:266.A	1.08356			0.398767	:266.B	1.62356			0.314457	:266.D	1.25936			0.194959	:266.F	0.793766			0.218447	:266.I	0.862055			0.130849	:266.K	0.524035
0.289706	:267.A	1.14326			0.295519	:267.B	1.20319			0.293832	:267.D	1.17676			0.170091	:267.F	0.692516			0.162203	:267.I	0.6401			0.0919432	:267.K	0.368221
0.280697	:268.A	1.10771			0.316558	:268.B	1.28885			0.286726	:268.D	1.1483			0.134425	:268.F	0.547304			0.208992	:268.I	0.82474			0.149178	:268.K	0.597438
0.349633	:269.A	1.37975			0.381252	:269.B	1.55225			0.368943	:269.D	1.47757			0.251149	:269.F	1.02254			0.169481	:269.I	0.668821			0.247175	:269.K	0.989905
0.249897	:270.A	0.986162			0.2648	:270.B	1.07812			0.285907	:270.D	1.14502			0.209919	:270.F	0.854673			0.140647	:270.I	0.555034			0.160977	:270.K	0.644694
0.363887	:271.A	1.436			0.475349	:271.B	1.93536			0.428895	:271.D	1.71767			0.196706	:271.F	0.800879			0.245442	:271.I	0.968583			0.19442	:271.K	0.778626
0.33027	:272.A	1.30334			0.326245	:272.B	1.32829			0.325036	:272.D	1.30173			0.203877	:272.F	0.830077			0.168744	:272.I	0.665913			0.128374	:272.K	0.514123
0.356118	:273.A	1.40534			0.409134	:273.B	1.66577			0.375293	:273.D	1.503			0.19139	:273.F	0.779233			0.282441	:273.I	1.11459			0.224526	:273.K	0.8992
0.127645	:274.A	0.503723			0.109309	:274.B	0.445045			0.0825394	:274.D	0.33056			0.0418445	:274.F	0.170368			0.0609128	:274.I	0.240379			0.0408924	:274.K	0.163769
0.223089	:275.A	0.88037			0.24798	:275.B	1.00964			0.199215	:275.D	0.797829			0.0971175	:275.F	0.395409			0.139827	:275.I	0.551795			0.153036	:275.K	0.612891
0.519649	:276.A	2.05068			0.525157	:276.B	2.13815			0.530434	:276.D	2.12432			0.338535	:276.F	1.37833			0.244706	:276.I	0.965677			0.300327	:276.K	1.20277
0.388102	:277.A	1.53156			0.42994	:277.B	1.75048			0.444728	:277.D	1.78108			0.307704	:277.F	1.2528			0.251354	:277.I	0.991913			0.188184	:277.K	0.753653
0.141916	:278.A	0.560039			0.159232	:278.B	0.648306			0.118781	:278.D	0.475704			0.107244	:278.F	0.436639			0.0870703	:278.I	0.343604			0.075925	:278.K	0.30407
0.203918	:279.A	0.804717			0.181295	:279.B	0.738135			0.20253	:279.D	0.811109			0.1308	:279.F	0.532547			0.0643629	:279.I	0.253994			0.112383	:279.K	0.45008
0.280388	:280.A	1.10649			0.243274	:280.B	0.990479			0.311593	:280.D	1.24789			0.159673	:280.F	0.650102			0.165923	:280.I	0.65478			0.124939	:280.K	0.500363
0.196146	:281.A	0.774047			0.255364	:281.B	1.0397			0.245583	:281.D	0.983527			0.122462	:281.F	0.498598			0.164751	:281.I	0.650152			0.14027	:281.K	0.561765
0.299173	:282.A	1.18062			0.29896	:282.B	1.2172			0.267067	:282.D	1.06957			0.1576	:282.F	0.641661			0.194861	:282.I	0.768977			0.14193	:282.K	0.568411
0.298739	:283.A	1.17891			0.323177	:283.B	1.3158			0.273334	:283.D	1.09467			0.225568	:283.F	0.918389			0.24185	:283.I	0.954409			0.248938	:283.K	0.996964
0.419405	:284.A	1.65509			0.395166	:284.B	1.6089			0.393064	:284.D	1.57417			0.2422	:284.F	0.986106			0.273724	:284.I	1.08019			0.247917	:284.K	0.992876
0.195341	:285.A	0.770872			0.291098	:285.B	1.18519			0.219432	:285.D	0.878798			0.132503	:285.F	0.539481			0.145215	:285.I	0.573059			0.118015	:285.K	0.472634
0.604665	:286.A	2.38618			0.664486	:286.B	2.70542			0.592024	:286.D	2.37098			0.387405	:286.F	1.5773			0.443298	:286.I	1.74938			0.349789	:286.K	1.40086
0.392788	:287.A	1.55005			0.455742	:287.B	1.85553			0.428338	:287.D	1.71544			0.302315	:287.F	1.23086			0.293818	:287.I	1.15949			0.217428	:287.K	0.870772
0.285213	:288.A	1.12553			0.299763	:288.B	1.22047			0.335187	:288.D	1.34238			0.205044	:288.F	0.834827			0.171528	:288.I	0.676899			0.175472	:288.K	0.702744
0.331684	:289.A	1.30892			0.329038	:289.B	1.33966			0.357617	:289.D	1.43221			0.192458	:289.F	0.783585			0.26803	:289.I	1.05772			0.167077	:289.K	0.669124
0.480275	:290.A	1.8953			0.500303	:290.B	2.03696			0.472624	:290.D	1.8928			0.357627	:290.F	1.45606			0.32335	:290.I	1.27603			0.305735	:290.K	1.22443
0.198568	:291.A	0.783606			0.255621	:291.B	1.04075			0.290808	:291.D	1.16465			0.183092	:291.F	0.745451			0.152763	:291.I	0.602847			0.126745	:291.K	0.507597
0.317661	:292.A	1.25358			0.285341	:292.B	1.16175			0.325211	:292.D	1.30243			0.176087	:292.F	0.716928			0.208259	:292.I	0.821848			0.197126	:292.K	0.789463
0.435438	:293.A	1.71836			0.431993	:293.B	1.75884			0.488003	:293.D	1.95439			0.3065	:293.F	1.2479			0.341856	:293.I	1.34906			0.221154	:293.K	0.885694
0.699484	:294.A	2.76036			0.660082	:294.B	2.68749			0.679155	:294.D	2.71993			0.47107	:294.F	1.91794			0.45163	:294.I	1.78226			0.475318	:294.K	1.90359
0.260967	:295.A	1.02985			0.192232	:295.B	0.782662			0.259788	:295.D	1.04042			0.18442	:295.F	0.750858			0.136154	:295.I	0.537302			0.139138	:295.K	0.557231
0.332336	:296.A	1.31149			0.375819	:296.B	1.53013			0.313735	:296.D	1.25647			0.194591	:296.F	0.792266			0.22227	:296.I	0.877141			0.196455	:296.K	0.786778
0.409515	:297.A	1.61606			0.362023	:297.B	1.47396			0.404585	:297.D	1.62031			0.293461	:297.F	1.19481			0.265947	:297.I	1.0495			0.247682	:297.K	0.991934
0.224307	:298.A	0.88518			0.21311	:298.B	0.867667			0.26277	:298.D	1.05236			0.169143	:298.F	0.688656			0.177346	:298.I	0.699856			0.147773	:298.K	0.591814
0.0905458	:299.A	0.357319			0.124347	:299.B	0.506274			0.108321	:299.D	0.433811			0.101764	:299.F	0.414328			0.0689008	:299.I	0.271902			0.090312	:299.K	0.361688
0.246589	:300.A	0.973109			0.227803	:300.B	0.927489			0.204997	:300.D	0.820987			0.162172	:300.F	0.660275			0.135145	:300.I	0.53332			0.156855	:300.K	0.628184
0.203628	:301.A	0.803572			0.242921	:301.B	0.989039			0.173429	:301.D	0.69456			0.0998283	:301.F	0.406446			0.146196	:301.I	0.576929			0.0847425	:301.K	0.339383
0.241635	:302.A	0.953559			0.184211	:302.B	0.750007			0.26223	:302.D	1.0502			0.124383	:302.F	0.506418			0.118865	:302.I	0.469075			0.142988	:302.K	0.572649
